# Supplementary material for: Key genes in a “Galloylation-Degalloylation cycle” controlling the synthesis of hydrolyzable tannins in strawberry plants
Source: Hortic Res. 2024 Dec 16;12(4):uhae350. doi: 10.1093/hr/uhae350 (PMC11879120; doi:10.1093/hr/uhae350)
Supplement: Web_Material_uhae350 [file web_material_uhae350.zip › Supplemental Tables.xlsx]

## Sheet: Table S1-average
Table S1. The relative content of galloyl phenolic compounds in strawberry different tissues by Q-TOF-UPLC/MS.
The data are average ± standard deviation, the data are peak area.
	Idetification	MS(m-z)	RT(min)	Leaf	Petiole	Flower	SG	White	Red	Root
GA	Gallic acid	169-125	2.136	84673911.67±224657.54a	25610631.67±1116297.06b	17268962.33±1058388.61c	3829890±207580.65d	426001±7739.21e	241316.67±32260.27e	1243855.33±86397.06e
Gallotannins and galloylated flavan-3-ol	Monogalloyl glucoside-1	331-169	1.475	67831961±2024097.49a	42836141±1408231.68b	21511760.67±495857.72c	10091497±445815.31e	3388920.67±259617.12f	804149±210980.82f	14765335±175533.46d
	β-glucogallin	331-169	1.733	203481705±4330052a	74172465.33±360324.82c	94425085.67±2088677.54b	12181351±606261.57d	2090466.33±165645.12e	1228143.33±138537.13e	4536456.33±281220.68e
	Monogalloyl glucoside-2	331-169	2.172	14073647.33±251387.43a	7350671.67±668766.03c	12482441±1393453.08ab	11074274±679948.37b	2710490.67±56545.65d	510578.67±122051.64e	7411312.33±199655.99c
	Monogalloyl glucoside-3	331-169	3.33	11596075.33±319376.86b	5934623.67±317832.9c	19680677±708719.44a	3207529.67±50263.94d	1100317.33±68843.25e	287117±47107.99e	2956096±161710.75d
	Digalloyl glucose-1	483-169	3.606	18076360.33±2780866.31a	4649885±741264.71c	9112929±810027.51b	ND	ND	ND	ND
	Digalloyl glucose-2	483-169	3.988	15534407±945540.9b	5140315.67±289400.12c	16921639±713922.22a	ND	ND	ND	ND
	Digalloyl glucose-3	483-169	4.941	27971851.33±3278811.87a	2360562.33±172441.55c	12671532±481150.09b	637708±66482.99c	ND	ND	ND
	Digalloyl glucose-4	483-169	7.878	70374425±5119602.54a	5347203.67±526310.06c	30097290±2064867.58b	4072654.67±293468.04c	321076.33±48611.37c	ND	ND
	1,6-Digalloyl glucose	483-169	8.131	54005233.67±1525886.27a	4170593±484655.43c	24485874±1555394.8b	4041461.67±107662.21c	ND	ND	ND
	Trigallyl glucoside-1	635-169	9.037	68829574.33±2278384a	8063419.33±781767.47c	36708304.67±2607004.64b	7717427.67±240288.05c	1119895±62539.77d	210979±25903.85d	1200577±72138.63d
	Trigallyl glucoside-2	635-169	13.524	352605325.67±5321547.6a	15704099±899190.29c	109304624±5262970.99b	12985555±276134.58c	352822±41717.96d	ND	634882±70662.3d
	1,3,6-Trigallyl glucoside	635-169	15.156	17330929±1260939.26a	564204.67±142118.44c	2418360±285621.79b	ND	ND	ND	ND
	1,2,3,6-TeTragalloyl glucose	787-169	24.323	251632324±4897435.71a	4431182±420691.72c	55422806.67±3261064.46b	3992683±210562.07c	149361.67±10810.54c	ND	ND
	TeTragalloyl glucose-1	787-169	25.23	6313352.67±810629.85a	243370.67±6034.57c	1744686±315033.64b	ND	ND	ND	ND
	TeTragalloyl glucose-2	787-169	25.475	9157861.67±436310.92a	269979±33845.69c	2005109±204749.13b	ND	ND	ND	ND
	TeTragalloyl glucose-3	787-169	26.096	19224911.33±1457171.45a	313839.67±3728.8c	11181483±1880176.73b	1661541.67±147777.2c	106501.67±3951.37c	ND	ND
	1,2,3,4,6-Pentagalloylglucose	939-169	29.66	53402595.33±2006320.22a	1994827.33±91865.19c	14156348±265368.9b	2492238.33±154109.53c	67664±21047.86d	ND	ND
	Pentagalloyl glucose-1	939-169	30.088	13253141±2588075.43a	426706±97014.4c	3767766±215661.49b	ND	ND	ND	ND
	Pentagalloyl glucose-2	939-169	30.984	25362197.33±1656927.33a	364609.33±56703.08c	4800300.33±633848.86b	ND	ND	ND	ND
	ECG	441-169	23.305	2507020±192481.06a	1344469±60299.2b	698197±54551.98c	205769.67±18007.99d	ND	ND	ND
	CG	441-169	28.138	16262919.33±760788.27a	1332687±30669.69b	1050897.67±54033.19b	218916.33±21050.38c	ND	ND	ND
	Sum			1318827817.67±19854196.45a	187015854.33±2153607.07b	484648110.67±9116127.37c	74580607.67±938232.39d	11407515.67±565043.64e	3040967±528761.61ef	31504658.67±369305.33f
Ellagitannins	HHDP-glucoside-1	481-301	1.43	23949514±816869.8c	33392289.67±635963.72a	13784319.33±763415.22d	3409958.67±160059.95e	904391.33±42087.94f	334507.33±68822.1f	31388547.33±1254211.32b
	HHDP-glucoside-2	481-301	1.635	17027885±76017.44b	20867343.33±1694461.88a	11955844.67±792524.29c	3896686±49824.8d	804645±72550.04e	551268.33±91230.67e	18279060.33±1517081.37b
	Strictinin-1	633-301	5.192	29693647±2774501.12a	15325274.67±1592682.22c	20156023.67±1875261.16b	2074999.33±111081.52d	1318781.33±92408.02d	1613402±200150.71d	728730.67±86756.23d
	Strictinin-2	633-301	5.94	26185284.67±1771424.05b	11318112.33±976936.72c	37517449±3577173.3a	8953171±1330196.28c	2449729.67±249422.54d	2021799±146393.42d	2041245±325905.33d
	Strictinin-3	633-301	9.189	137526848.67±8982435.77b	15585633.67±3058477.51d	204303389.33±18877626.88a	79931326.33±301904.74c	8729696.67±765951.87d	2462611±786152.84d	1087639.33±107102.01d
	Pedunculagin-1	783-301	3.606	104759552.33±12711984.14b	67411185.67±10987621.81c	136784117.33±17906254.23a	34860406.67±3003318.16d	3907166±382339.59e	1226603.67±205664.99e	8902626.67±1700293de
	Pedunculagin-2	783-301	5.896	86673736.33±8458922.4a	77413783±9575844.08a	73955157±4410789.67b	19726297±688339.04c	1972283.33±283225.89d	560455±106441.26d	8269934.67±1193621.62cd
	Digalloyl-HHDP-glucose-1	785-301	11.274	16978235.67±2061211.79a	2256527.33±305011.4b	3199037.33±342875.48b	399682.67±36797.44c	ND	ND	482722.33±25900.9c
	Digalloyl-HHDP-glucose-2	785-301	15.391	8606076±746099.2b	861026.33±56314.54de	25011721.33±717558.17a	4787581.67±237805.7c	144509±37507.82e	ND	1322003.33±163047.44d
	Castalagin isomer	933-301	14.536	19049470±4090306.8a	9377283.67±2590951.09b	10674128.33±1343510.38b	1577391.67±201846.65c	ND	ND	ND
	Casuarictin-1	935-301	16.248	253707947.33±4864310.52a	4777602.67±68708.48d	155534360±4142640.73b	38778467.67±2563810.35c	1151879.67±219794.67d	ND	ND
	Casuarictin-2	935-301	18.208	13030541.33±2053630.27c	ND	88866421±14747944.91a	32055842.67±3313960.54b	1808284±367586.58c	358872±71958.6c	ND
	Casuarictin-3	935-301	26.072	41260621.67±1344183.66b	3510972.67±422237.27d	71660235.33±2361935.79a	16062725.33±308029.96c	ND	ND	ND
	Sanguiin H-6	934-301	18.92	98140927.67±1518972.74a	9105804±930095.19d	91473001±1074725.25b	25659329±1547737.73c	2088083±402769.32e	611836.67±244222.59e	ND
	Agrimoniin	934-301	27.604	88017801.67±1378038.54b	77221398±3674547.98c	102910132.33±1835157.82a	77813063.67±1343327.34c	47632433.67±2316975.84d	20403723.67±2826422.86e	52013301.33±2137867.28d
	geraniin	951-301	18.702	31293376.67±2715669.25b	420327.33±50266.74c	133616711.33±16488279.13a	16372700.67±1269955.55bc	259587.67±57126.06c	ND	ND
	Dimeric ellagitannin-1	1009-301	26.511	39630071.67±529274.11a	27412094±308893.85b	10239847.33±763758.9c	3784491±282778.45d	472572.67±111110.88ef	148711.33±53497.06f	1418359.33±116536.4e
	Dimeric ellagitannin-2	1009-301	30.524	44515174.67±2627832.59a	43657556.33±2001922.24a	22958221.33±887732.22b	6892992.33±532242.13c	991678.67±171675.95d	278310.67±57912.54d	2168696±611133.2d
	Sanguiin H-6 plus one gallic acid moiety-1	1018-301	22.851	27582034.67±2459437.38a	30295294.33±2572490.45a	5169632.67±1348318.82b	5458888±45626.9b	1533297.33±192221.84bc	505156±57323.07c	2258023.67±508480.09bc
	Sanguiin H-6 plus one gallic acid moiety-2	1018-301	23.2	6467359.67±257318.72b	8324483.67±1042152.76a	878829.67±260113.9c	969219.67±145000.26c	261050.33±2704.05c	113437.67±9985.36c	118133.33±42242.89c
	Galloyl-castalagin-1	1085-301	27.961	11228084.67±965577.53a	3920253±482557.34c	7137956±822437.56b	820550±25696.78d	ND	ND	ND
	Galloyl-castalagin-2	1085-301	29.306	5439586±308879.46c	187110.67±6866.51d	23281976.67±1980446.45a	11974453.67±1796476.52b	402777.33±74677.94d	108411.67±22692.01d	ND
	Galloyl-castalagin-3	1085-301	34.942	2089735.33±577931.77b	676571±250063.76bc	5149639.33±1319550.19a	493247.33±33322.11c	ND	ND	659426.33±184809.38bc
	Galloyl-castalagin-4	1085-301	37.348	739558.33±550369.74ab	241717.67±42455.96b	1287928±165202.33a	195800±41179.81b	ND	ND	ND
	DiHHDP-glucoside-galloyl-ellagic acid	1235-301	18.067	79803168±2210917.08a	27630706±3037763.7c	33867771.33±2178971.92b	5087351±557806.62d	358027±41636.99e	ND	ND
	Lambertiain C	1401-301	29.424	17981630.33±604548.09a	13183286.67±254386.96b	2416971±139780.56c	2854708±74476.2c	373206.67±22380.8d	95171.67±18982.98d	101077.67±23235.21d
	Sanguiin H-10 isomer	1567-301	21.68	23218777.67±743120.19a	4171673.67±224107.21b	2336055±150573.77c	ND	ND	ND	ND
	Sum			1254596647±51157823.77a	508545311.33±36487482.68b	1296126876.67±20971764.81a	404891331±12694999.27c	77564080.33±5482814.78d	31394277.67±4249488.71e	131239527.33±7974479.76d
Ellagic acid and their derivatives	Ellagic acid	301-284	23.806	353684285.67±18101237.3a	112443188.67±10958007.2b	368370143.33±16579402.64a	128131790.33±10568416.03b	16901556.67±12720875.82c	13387941.33±3070336.29c	39478504.33±6701198.45c
	Ellagiacid-hexoside-1	463-300	15.156	15591467.33±539615.53a	4269384±248632.36d	14413020±746921.1b	6432717±324532.74c	1781373.33±255700.93e	661649.33±130734.23f	3447661.33±96074.11d
	Ellagiacid-hexoside-2	463-300	16.236	10473542±653103.38b	6454142.33±248096.59c	13469249±786887.55a	7026115.67±275417.31c	2325295.67±253205.76d	912496.67±28567.44e	6418563±110473.07c
	Ellagic acid pentose-1	433-300	19.228	28023014.33±864705.99b	13827807.33±281932.47c	32691902.33±1014684.87a	14552280.33±826782.08c	3261414.33±317588.61e	1044841±299869.5f	7249895±832345.73d
	Ellagic acid pentose-2	433-300	22.469	41571611±1169799.56b	12681584.67±919619.78d	52986294.33±1286373.7a	20689203.33±988505.79c	4999627±534814.45e	1688546.33±532430.58e	24085425±2339142.38c
	Ellagic acid deoxyhexose-1	447-300	23.305	238620072.33±5597332.16a	161799164.33±4316354.74b	245187479.67±8843422.83a	149268303.67±2300791.69b	51620533.67±4368630.3d	19755938.33±2919032.38e	86501646.67±7279100.39c
	Ellagic acid deoxyhexose-2	447-300	24.478	45596261.67±1617948.35b	63404353±3586372.87a	60559959±218433.78a	48865829.67±3962317.32b	14700254.67±2151870.55c	3980964.67±884967.23d	64976068.33±5899527.12a
	Methyl-EA-methyl-pentose	461-300	31.747	30094843.33±684942.2a	1986139.67±134171.38c	8028162±198926.09b	2026229.67±36955.4c	614411±62718.8d	325109.67±189896.16d	1690397±33003.93c
	Sum			763655097.67±23750199.71a	376865764±16415616.53b	795706209.67±28998487.45a	376992469.67±15193025.35b	96204466.33±18450443.03d	41757487.33±7839766.13d	233848160.67±23194545.83c
	Note: Different lowercase letters indicates significant difference based on Tukey' test (P<0.05).

## Sheet: Table S1-primary data
Table S1. The relative content of galloyl phenolic compounds in strawberry different tissues by Q-TOF-UPLC/MS.
The data are peak area.
	Idetification	MS(m-z)	RT(min)	Leaf-1	Leaf-2	Leaf-3	Petiole-1	Petiole-2	Petiole-3	Flower-1	Flower-2	Flower-3	SG-1	SG-2	SG-3	W-1	W-2	W-3	R-1	R-2	R-3	Root-1	Root-2	Root-3
GA	Gallic acid	169-125	2.136	84441151	84889478	84691106	26792239	25465891	24573765	16050834	17792534	17963519	3690640	4068473	3730557	429897	417088	431018	230497	215857	277596	1194073	1343618	1193875
Gallotannins and galloylated flavan-3-ol	Monogalloyl glucoside-1	331-169	1.475	69809922	65764684	67921277	44207054	42908025	41393344	21173645	21280652	22080985	9655822	10546804	10071865	3114718	3630954	3421090	669293	695869	1047285	14615831	14721561	14958613
	β-glucogallin	331-169	1.733	207918543	203259583	199266989	74507514	74218578	73791304	96736218	92672381	93866658	12241347	12755384	11547322	1920311	2099889	2251199	1214428	1096974	1373028	4211988	4709884	4687497
	Monogalloyl glucoside-2	331-169	2.172	13849445	14345422	14026075	6578657	7721090	7752268	12271827	13969212	11206284	11843931	10555092	10823799	2755131	2729436	2646905	441886	438353	651497	7502298	7549269	7182370
	Monogalloyl glucoside-3	331-169	3.33	11571081	11289930	11927215	5793999	5711361	6298511	20478915	19125368	19437748	3202423	3160014	3260152	1022933	1123257	1154762	272836	248802	339713	2842212	2884885	3141191
	Digalloyl glucose-1	483-169	3.606	15307621	18052263	20869197	4222904	4220928	5505823	9771792	9358449	8208546	ND	ND	ND	ND	ND	ND	ND	ND	ND	ND	ND	ND
	Digalloyl glucose-2	483-169	3.988	15281362	14741134	16580725	5218901	4819739	5382307	16212606	17640352	16911959	ND	ND	ND	ND	ND	ND	ND	ND	ND	ND	ND	ND
	Digalloyl glucose-3	483-169	4.941	26421829	25755428	31738297	2162255	2444168	2475264	12996074	12118736	12899786	580805	621533	710786	ND	ND	ND	ND	ND	ND	ND	ND	ND
	Digalloyl glucose-4	483-169	7.878	65317323	70251633	75554319	4857108	5281033	5903470	28180024	29828427	32283419	3763554	4106930	4347480	271402	323277	368550	ND	ND	ND	ND	ND	ND
	1,6-Digalloyl glucose	483-169	8.131	55357325	52350814	54307562	4393057	4504078	3614644	23294007	26245355	23918260	4055460	4141440	3927485	ND	ND	ND	ND	ND	ND	ND	ND	ND
	Trigallyl glucoside-1	635-169	9.037	66471942	71019435	68997346	7160714	8513131	8516413	39333691	36671144	34120079	7468734	7735229	7948320	1065245	1106339	1188101	185803	209580	237554	1254403	1228719	1118609
	Trigallyl glucoside-2	635-169	13.524	346627558	354361899	356826520	14667169	16268665	16176463	103476525	110727429	113709918	12766906	12893895	13295864	309412	392612	356442	ND	ND	ND	659318	690083	555245
	1,3,6-Trigallyl glucoside	635-169	15.156	17173942	16155834	18663011	406107	681352	605155	2525477	2094664	2634939	ND	ND	ND	ND	ND	ND	ND	ND	ND	ND	ND	ND
	1,2,3,6-TeTragalloyl glucose	787-169	24.323	246286967	255903516	252706489	3969783	4530296	4793467	51675218	56978441	57614761	3752908	4077680	4147461	145936	140679	161470	ND	ND	ND	ND	ND	ND
	TeTragalloyl glucose-1	787-169	25.23	7070325	6411695	5458038	240740	239098	250274	1662333	2092717	1479008	ND	ND	ND	ND	ND	ND	ND	ND	ND	ND	ND	ND
	TeTragalloyl glucose-2	787-169	25.475	9156576	8722195	9594814	297714	279957	232266	1783487	2044611	2187229	ND	ND	ND	ND	ND	ND	ND	ND	ND	ND	ND	ND
	TeTragalloyl glucose-3	787-169	26.096	20876086	18679619	18119029	311311	318122	312086	9128005	11597906	12818538	1503585	1796425	1684615	104603	103858	111044	ND	ND	ND	ND	ND	ND
	1,2,3,4,6-Pentagalloylglucose	939-169	29.66	51917219	52605620	55684947	2088145	1904487	1991850	13965077	14459305	14044662	2320187	2538913	2617615	45551	69987	87454	ND	ND	ND	ND	ND	ND
	Pentagalloyl glucose-1	939-169	30.088	12974234	10815815	15969374	400046	345809	534263	3581156	3718269	4003873	ND	ND	ND	ND	ND	ND	ND	ND	ND	ND	ND	ND
	Pentagalloyl glucose-2	939-169	30.984	23814150	25162532	27109910	411549	301608	380671	4275766	4620513	5504622	ND	ND	ND	ND	ND	ND	ND	ND	ND	ND	ND	ND
	ECG	441-169	23.305	2332905	2713710	2474445	1358024	1396837	1278546	652015	758387	684189	199925	225974	191410	ND	ND	ND	ND	ND	ND	ND	ND	ND
	CG	441-169	28.138	15437918	16936817	16414023	1301256	1334271	1362534	988701	1086270	1077722	194625	230309	231815	ND	ND	ND	ND	ND	ND	ND	ND	ND
Ellagitannins	HHDP-glucoside-1	481-301	1.43	23079218	24699646	24069678	32676562	33892457	33607850	13040658	13746237	14566063	3248185	3413443	3568248	856222	934060	922892	317027	276111	410384	29987846	32407603	31770193
	HHDP-glucoside-2	481-301	1.635	17060853	16940949	17081853	18931003	21592325	22078702	11053850	12273055	12540629	3940723	3906731	3842604	726381	817901	869653	539992	466200	647613	16666350	19677792	18493039
	Strictinin-1	633-301	5.192	26822860	29897459	32360622	13549609	15798505	16627710	19179716	18970343	22318012	1953645	2171648	2099705	1383600	1212968	1359776	1776707	1673379	1390120	721158	646009	819025
	Strictinin-2	633-301	5.94	24383057	26248589	27924208	10206635	11706911	12040791	36050455	34906979	41594913	8228079	10488365	8143069	2378398	2243744	2727047	1959521	2189034	1916842	1863673	1842689	2417373
	Strictinin-3	633-301	9.189	127232092	141579859	143768595	12389997	15881448	18485456	223159290	204346767	185404111	80093976	79582971	80117032	8228865	8348798	9611427	2000825	2016672	3370336	969637	1114587	1178694
	Pedunculagin-1	783-301	3.606	90748450	107975473	115554734	55280569	70257187	76695801	117076262	141221933	152054157	31397777	36425689	36757754	3581950	3811202	4328346	1146540	1073011	1460260	6942637	9783492	9981751
	Pedunculagin-2	783-301	5.896	77544699	88230120	94246390	66357923	83092576	82790850	69127592	74963227	77774652	18931830	20102860	20144201	1673587	2006296	2236967	485650	513401	682314	6891674	8953523	8964607
	Digalloyl-HHDP-glucose-1	785-301	11.274	14700385	17519548	18714774	1904366	2428278	2436938	2839571	3235064	3522477	363450	437020	398578	ND	ND	ND	ND	ND	ND	492371	453382	502414
	Digalloyl-HHDP-glucose-2	785-301	15.391	7755475	8912960	9149793	796997	902865	883217	24197893	25553366	25283905	4739544	4577462	5045739	167911	101247	164369	ND	ND	ND	1136544	1386660	1442806
	Castalagin isomer	933-301	14.536	15279903	18469830	23398677	6612611	9769435	11749805	9737866	10071008	12213511	1344600	1683883	1703692	ND	ND	ND	ND	ND	ND	ND	ND	ND
	Casuarictin-1	935-301	16.248	250841018	250958464	259324360	4737528	4856939	4738341	150788908	158428609	157385563	35854835	40643276	39837292	968562	1091533	1395544	ND	ND	ND	ND	ND	ND
	Casuarictin-2	935-301	18.208	12484061	11305428	15302135	ND	ND	ND	73351893	90542859	102704511	28466205	32702528	34998795	1431125	1828242	2165485	300930	336267	439419	ND	ND	ND
	Casuarictin-3	935-301	26.072	39955650	41185360	42640855	3076268	3537123	3919527	69028241	73595260	72357205	15901287	16417918	15868971	ND	ND	ND	ND	ND	ND	ND	ND	ND
	Sanguiin H-6	934-301	18.92	97590268	99858429	96974086	8037471	9544705	9735236	90322402	91645652	92450949	23879449	26688956	26409582	1691660	2075677	2496912	510678	434447	890385	ND	ND	ND
	Agrimoniin	934-301	27.604	86464653	88494731	89094021	77234485	80889385	73540324	100795448	104085317	103849632	79363351	76993364	77082476	45121893	48086913	49688495	18406846	19166536	23637789	51388433	54393979	50257492
	geraniin	951-301	18.702	34334934	30433322	29111874	444355	454071	362556	151029721	131577565	118242848	17839115	15642468	15636519	260943	201796	316024	ND	ND	ND	ND	ND	ND
	Dimeric ellagitannin-1	1009-301	26.511	40180886	39583976	39125353	27725644	27402561	27108077	9375571	10823964	10520007	3466152	3880741	4006580	360730	474051	582937	124250	111818	210066	1444259	1519767	1291052
	Dimeric ellagitannin-2	1009-301	30.524	42155032	44043641	47346851	41353782	44974248	44644639	21933598	23496586	23444480	6280022	7160978	7237977	796943	1056935	1121158	232237	259374	343321	1463578	2545550	2496960
	Sanguiin H-6 plus one gallic acid moiety-1	1018-301	22.851	28452141	29488139	24805824	30526628	32744305	27614950	6279838	5559806	3669254	5474232	5494865	5407567	1321631	1581275	1696986	439792	546871	528805	2136926	2816120	1821025
	Sanguiin H-6 plus one gallic acid moiety-2	1018-301	23.2	6607335	6624348	6170396	9041269	8803197	7128985	1094511	952015	589963	823418	970836	1113405	258080	261702	263369	123790	112658	103865	125018	156511	72871
	Galloyl-castalagin-1	1085-301	27.961	10210653	11341877	12131724	3366065	4147164	4247530	6193340	7525535	7694993	821669	845669	794312	ND	ND	ND	ND	ND	ND	ND	ND	ND
	Galloyl-castalagin-2	1085-301	29.306	5335448	5196235	5787075	179518	188929	192885	25303115	23197916	21344899	9921187	12745353	13256821	316567	447504	444261	90543	100749	133943	ND	ND	ND
	Galloyl-castalagin-3	1085-301	34.942	1506141	2101232	2661833	419497	691237	918979	3804354	5202711	6441853	454900	515155	509687	ND	ND	ND	ND	ND	ND	446246	757643	774390
	Galloyl-castalagin-4	1085-301	37.348	972554	111014	1135107	194383	254336	276434	1121097	1291235	1451452	194845	237449	155106	ND	ND	ND	ND	ND	ND	ND	ND	ND
	DiHHDP-glucoside-galloyl-ellagic acid	1235-301	18.067	77250529	81113838	81045137	24230905	28582928	30078285	31372240	34837758	35393316	4446669	5465078	5350306	310093	378771	385217	ND	ND	ND	ND	ND	ND
	Lambertiain C	1401-301	29.424	17309062	18479832	18155997	13221497	13416407	12911956	2500554	2494758	2255601	2803598	2940159	2820367	377860	348865	392895	74242	99996	111277	74950	119422	108861
	Sanguiin H-10 isomer	1567-301	21.68	22824290	24075955	22756088	3920722	4242455	4351844	2191058	2491646	2325461	ND	ND	ND	ND	ND	ND	ND	ND	ND	ND	ND	ND
Ellagic acid and their derivatives	Ellagic acid	301-284	23.806	336427707	352099218	372525932	100054360	116409237	120865969	349644757	374283703	381181970	115932616	133954743	134508012	2441568	21894985	26368117	11466595	11768249	16928980	31907578	41879458	44648477
	Ellagiacid-hexoside-1	463-300	15.156	14970122	15861737	15942543	3991105	4347379	4469668	13638592	14471468	15129000	6058702	6639876	6599573	1526766	1779200	2038154	514101	707791	763056	3344284	3464492	3534208
	Ellagiacid-hexoside-2	463-300	16.236	9763141	11047927	10609558	6170638	6560245	6631544	12578053	14068207	13761487	6708562	7199874	7169911	2111816	2259024	2605047	880209	922790	934491	6327313	6541385	6386991
	Ellagic acid pentose-1	433-300	19.228	27916073	28936217	27216753	13519102	13892652	14071668	31534867	33110616	33430224	13659931	15292314	14704596	2922461	3309666	3552116	1022966	756508	1355049	6290487	7680085	7779113
	Ellagic acid pentose-2	433-300	22.469	42071892	40234861	42408080	11776825	12652552	13615377	51809896	52789113	54359874	19800077	21753633	20513900	4484857	4961571	5552453	1484871	1288020	2292748	21386397	25345368	25524510
	Ellagic acid deoxyhexose-1	447-300	23.305	233337444	238036405	244486368	158819641	166749092	159828760	235996818	245928601	253637020	147451402	151855383	148498126	48871493	49332130	56657978	19223247	17139936	22904632	78324049	88908044	92272847
	Ellagic acid deoxyhexose-2	447-300	24.478	47463727	44615766	44709292	62332140	67404538	60476381	60731479	60314046	60634352	49339755	52569870	44687864	14567692	12617730	16915342	3630543	3324869	4987482	58332117	66995027	69601061
	Methyl-EA-methyl-pentose	461-300	31.747	29345120	30251572	30687838	1834804	2090532	2033083	7805857	8089245	8189384	2065000	1991406	2022283	549462	619139	674632	216006	214941	544382	1653026	1715549	1702616

## Sheet: Table S2-average
Table S2. The relative content of galloyl phenolic compounds in strawberry leaves at different developmental stages by Q-TOF-UPLC/MS.
The data are average ± standard deviation, the data are peak area.
	Idetification	MS(m-z)	RT(min)	1st Leaf	2nd Leaf	3rd Leaf	4th Leaf
GA	Gallic acid	169-125	2.136	94430160.33±1344430.83a	62608401.67±670273.26b	8885263.67±374197.65c	5359468.67±13476609.26d
Gallotannins and galloylated flavan-3-ol	Monogalloyl glucoside-1	331-169	1.49	68131043.33±15432469.07a	50188029.33±579846.62b	22924113±480108.82c	20821495.67±55254099.82d
	β-glucogallin	331-169	1.742	206061341.33±45747326.86a	126270133±2531998.47b	44109747.67±395218.94c	35372347.33±55338384.32d
	Monogalloyl glucoside-2	331-169	2.13	13402139.67±752770.36b	15807930±794061.16a	14459392.33±949231.19ab	14942795.67±55338540.54ab
	Monogalloyl glucoside-3	331-169	3.381	11384846±1518602.15c	16726749±646443.09b	18663592±304135.65a	20223367.33±55292256.86a
	Digalloyl glucose-1	483-169	3.639	21832510.33±4628794.32a	21919019±1141797.27a	13086802±968357.02b	19889062.33±55291210.95a
	Digalloyl glucose-2	483-169	4.04	16807877±3120016.36a	15298829±1274726.16a	8730154.67±394584.45c	12231340±55952217.06b
	Digalloyl glucose-3	483-169	4.999	32855041.67±5894169.22a	13442767.33±342062.07b	3326389.67±156012.65d	4784282±59035052.48c
	Digalloyl glucose-4	483-169	7.898	77429771±14921320.88a	30930035.33±766542.44b	4999102±103393.68c	6015733±61657887.29c
	1,6-Digalloyl glucose	483-169	8.131	52976995.33±8845076.28a	18313123±793099.72b	3012366.33±120221.74c	3238657.33±61478877.31c
	Trigallyl glucoside-1	635-169	9.043	73398319.33±33084903b	90677686.67±732779.33a	34126522.67±423114.65d	51187725.67±61500790.79c
	Trigallyl glucoside-2	635-169	13.514	358472672.33±85549857.75a	169003770.33±2311086.04b	21160335.33±411116.31d	26153170.33±61616698.26c
	1,3,6-Trigallyl glucoside	635-169	15.136	19657801.67±7012500.05a	14014595.33±178155.27b	1886262.67±139583.89c	2727325±61752094.16c
	1,2,3,6-TeTragalloyl glucose	787-169	24.254	263020689±88552858.98a	173174594.67±854497.97b	18628870.67±364980.24d	30605198.67±61790236.92c
	TeTragalloyl glucose-1	787-169	25.113	7069879.67±3827125.64a	6278369±1185460.94a	751925.33±137040.76b	1516875.67±61981635.27b
	TeTragalloyl glucose-2	787-169	25.356	8513535.33±2611740.38a	5681939.67±275965.34b	915354.33±149743.59d	1538961.67±61621500.61c
	TeTragalloyl glucose-3	787-169	26.048	18367392.67±3593274.75a	8464603.33±298827.18b	2243455.67±115079.03d	4116121±61893632.13c
	1,2,3,4,6-Pentagalloylglucose	939-169	29.614	57678541±6689053.73a	19937761±2036960.92b	6595711.33±262533.1c	7625727.33±61989106.63c
	Pentagalloyl glucose-1	939-169	30.069	13330551.33±4573307.3a	9012875±131940.66b	1132344.33±70675.32c	1421563.33±61713053.79c
	Pentagalloyl glucose-2	939-169	30.961	26710025.67±11999812.74a	22402975±320042.82b	1852513.33±44267.74c	2648329.33±61043929.54c
	ECG	441-169	23.339	2853334.67±806449.01a	2036517.33±88364.57b	773333.67±110131.03c	551836±60361008.78c
	CG	441-169	28.077	17052881.33±6909302.8a	13091175±437533.95b	989808.33±10693.53c	630629±60940127.08c
	Sum			1367007189.67±352298356.72a	842673477.33±7607452.39b	224368097.33±2335996.78d	268242543.67±60540089.69c
Ellagitannins	HHDP-glucoside-1	481-301	1.469	25290263.33±5481386.02c	30090446.33±604678.37b	39352198.33±1120547.11a	39597081±35529537.58a
	HHDP-glucoside-2	481-301	1.65	18219529.67±8513948.46c	21633336.67±1123355.15b	35613667.67±856409.95a	35363584.67±36363128.42a
	Strictinin-1	633-301	5.252	33864216±5464141.73a	32626220.67±290657.75b	23382359.67±577484.09c	26040522±37002135.32b
	Strictinin-2	633-301	6.001	29717868±1136808.25a	18241725.33±754964.96c	19894884.67±1009664.61bc	20412344±37646824.94b
	Strictinin-3	633-301	9.227	151662663±10853180.08a	47983632.67±1763191.91c	31057429.67±821565.76d	67344696±37891129.01b
	Pedunculagin-1	783-301	3.659	120059599.33±19342672.29b	94852493±1289750.18c	129593010.67±3168612.31a	119841565.67±37413158.07b
	Pedunculagin-2	783-301	5.96	106114002.33±23792793.74b	88467271.67±2189735.18c	133078696±5038143.29a	123828381.67±176136505.29a
	Digalloyl-HHDP-glucose-1	785-301	11.288	19480025.67±398304.61a	10541507.33±10922.93c	10862386.33±415260.38c	14499173±182999125.07b
	Digalloyl-HHDP-glucose-2	785-301	15.411	9773193.33±454414.71a	2750922.67±184456.35b	1816511.33±9929.08d	2421874.67±182764437.46c
	Castalagin isomer	933-301	14.533	22742825±2503024.78a	19678104.33±692366.21b	16214630.67±622896.33c	15598937.67±182682283.62c
	Casuarictin-1	935-301	16.462	263447147.33±73589913.66a	160020994±1474513b	30699253±297027.49d	59906495.67±182606063.23c
	Casuarictin-2	935-301	18.19	11147364.33±589752.23a	2096569±184454.9b	1028077.67±125420.1b	1325755.33±182772429.27b
	Casuarictin-3	935-301	26.026	43943601.67±314408.48a	7118885.67±339174.9c	6527667±260601.38c	14192738.67±182939987.49b
	Sanguiin H-6	934-301	18.858	98313200.67±20362574.11a	52523733.33±461770.77b	17807754±258513.93c	18805792.67±182682305.54c
	Agrimoniin	934-301	27.75	87928957.67±11857227.5a	70344495.67±2658985.8b	86829711.33±2992403.35a	87688636±231420287.73a
	geraniin	951-301	18.641	32426526±131617.43a	1141256±79178.25b	997111±133850.12b	895787±236594269.38b
	Dimeric ellagitannin-1	1009-301	26.456	41932691.67±3526641.6a	32343908.33±1649894.62b	25649950.33±602221.61c	20668845.67±240727222.33d
	Dimeric ellagitannin-2	1009-301	30.507	45623396±2549938.09a	39882722.33±862766.86b	43687125.67±1031375.23a	40796816±245542739.04b
	Sanguiin H-6 plus one gallic acid moiety-1	1018-301	22.707	35212735.67±5542007.57b	32956350.67±1725280.74b	40372870.33±897951.14a	39740899.67±251092743.96a
	Sanguiin H-6 plus one gallic acid moiety-2	1018-301	23.095	9896909.33±2036881.53b	9949955.67±502474.48b	12953563.33±286003.38a	12539721.33±256997948.04a
	Galloyl-castalagin-1	1085-301	27.951	12027803.33±2404774.7a	10928394.33±791584.43a	8069811.67±867647.11b	9074944.33±262554598.12b
	Galloyl-castalagin-2	1085-301	29.271	5718722.33±975997.25a	1972514±223963.14b	429748.67±8925.37c	357894.33±268294229.68c
	Galloyl-castalagin-3	1085-301	34.849	2031430.67±955706.97b	779162±74923.41c	2623545.67±247778.03a	2889281±273962772.88a
	Galloyl-castalagin-4	1085-301	37.261	1163076±39576.54a	490659.67±10587.41b	543883.33±6570.24b	442896.67±279937107.94b
	DiHHDP-glucoside-galloyl-ellagic acid	1235-301	18.103	72995851.33±7103020.83a	57588745±5979318.97ab	55618803.67±7354400.37b	55654964.67±285935808.44b
	Lambertiain C	1401-301	29.415	17794134.67±1255191.05a	15077483.67±405171.75b	12296226.33±351861.35c	10514576±294867492.38d
	Sanguiin H-10 isomer	1567-301	21.599	26618167.33±10118751.77a	26363789±490826.3a	8678505.33±55804.92c	11419411.33±301892254.16b
	Sum			1345145901.67±50448801.51a	888445279±7789849.04b	795679383.33±6012429.33d	851863616.67±308818265.71c
Ellagic acid and their derivatives	Ellagic acid	301-284	23.835	393766962.33±6424316.77a	308191289.33±2677773.01b	302404767.67±4788360.5b	305321362.33±243693257.07b
	Ellagiacid-hexoside-1	463-300	15.116	16527639.33±7781085.15c	16294732.67±104260.31c	29791856±797788.49b	33919276.67±254552473.77a
	Ellagiacid-hexoside-2	463-300	16.225	9841499.67±1040041.01a	7518352.33±341265.37b	8111080±908144.57ab	7221435.33±267651690.84b
	Ellagic acid pentose-1	433-300	19.186	27467959±1789065.51a	21654438±1973164.98b	21857657±1228929.45b	21152982.33±279263685.81b
	Ellagic acid pentose-2	433-300	22.431	45560024.67±21254605.14c	48399148±2708611.96c	91139431.67±6953477.63b	112751121±292260020.22a
	Ellagic acid deoxyhexose-1	447-300	23.263	242337222.33±1371306.47a	189367153.33±9109974.97b	178340433.33±1328006.58bc	164966705±319932513.23c
	Ellagic acid deoxyhexose-2	447-300	24.438	44350425.67±14689463.27	37335879.67±10715660.21	38071290.67±15932060.5	32883651±365701502.1
	Methyl-EA-methyl-pentose	461-315	31.711	34707714±22291936.51d	63020061±4063968.22c	104629150.33±7014957.14b	128491469±371851664.38a
	Sum			814559447±58839098.26a	691781054.33±15939486.66b	774345666.67±4192081.84a	806708002.67±26471459.39a
	Note: Different lowercase letters indicates significant difference based on Tukey' test (P<0.05).

## Sheet: Table S2-primary data
Table S2. The relative content of galloyl phenolic compounds in strawberry leaves at different developmental stages by Q-TOF-UPLC/MS.
The data are peak area.
	Idetification	MS(m-z)	RT(min)	1 leaf-1	1 leaf-2	1 leaf-3	2 leaf-1	2 leaf-2	2 leaf-3	3 leaf-1	3 leaf-2	3 leaf-3	4 leaf-1	4 leaf-2	4 leaf-3
GA	Gallic acid	169-125	2.136	93137186	95820729	94332566	63322850	61993420	62508935	9130813	8454588	9070390	5326608	5247665	5504133
Gallotannins and galloylated flavan-3-ol	Monogalloyl glucoside-1	331-169	1.49	67632444	68669214	68091472	50096445	50808218	49659425	22463433	23421539	22887367	20629778	21979090	19855619
	β-glucogallin	331-169	1.742	209895544	207703528	200584952	127808551	127654054	123347794	44509204	43718907	44101132	35101426	35561530	35454086
	Monogalloyl glucoside-2	331-169	2.13	13408155	13751585	13046679	16566798	15874167	14982825	14053596	15544071	13780510	15188968	14841798	14797621
	Monogalloyl glucoside-3	331-169	3.381	11959903	11046022	11148613	17447651	16533970	16198626	18663941	18967553	18359282	20326612	21049982	19293508
	Digalloyl glucose-1	483-169	3.639	21555343	21866859	22075329	22946003	22121543	20689511	11968669	13638849	13652888	20274817	19295554	20096816
	Digalloyl glucose-2	483-169	4.04	17323258	16851718	16248655	15540307	16435545	13920635	8695042	8354300	9141122	11599235	12814906	12279879
	Digalloyl glucose-3	483-169	4.999	33839200	32336186	32389739	13773807	13090657	13463838	3158372	3354118	3466679	4952185	4427331	4973330
	Digalloyl glucose-4	483-169	7.898	77909903	81090510	73288900	31756843	30242991	30790272	4992854	4898974	5105478	6255633	5797469	5994097
	1,6-Digalloyl glucose	483-169	8.131	55570797	52133141	51227048	17485747	19066802	18386820	3140873	2993586	2902640	3352355	3239620	3123997
	Trigallyl glucoside-1	635-169	9.043	72420579	74289535	73484844	89873326	90852450	91307284	33637968	34374229	34367371	52897996	50428230	50236951
	Trigallyl glucoside-2	635-169	13.514	357654745	361334280	356428992	166643299	171262083	169105929	20834921	21023717	21622368	26107675	26603119	25748717
	1,3,6-Trigallyl glucoside	635-169	15.136	20504302	18297138	20171965	13865097	14211725	13966964	1905654	1737997	2015137	2714632	2754909	2712434
	1,2,3,6-TeTragalloyl glucose	787-169	24.254	263694348	266987549	258380170	173515403	173806097	172202284	18960425	18688403	18237784	30942532	30816228	30056836
	TeTragalloyl glucose-1	787-169	25.113	5880832	7288735	8040072	4992885	6513722	7328500	595565	809040	851171	1336430	1654820	1559377
	TeTragalloyl glucose-2	787-169	25.356	8247943	8828133	8464530	5998541	5554937	5492341	1084693	860958	800412	1452053	1540102	1624730
	TeTragalloyl glucose-3	787-169	26.048	18059736	18859463	18182979	8172909	8770086	8450815	2117399	2342891	2270077	4070521	4065544	4212298
	1,2,3,4,6-Pentagalloylglucose	939-169	29.614	58063262	58889941	56082420	22201509	19358873	18252901	6448552	6898816	6439766	7395548	7301494	8180140
	Pentagalloyl glucose-1	939-169	30.069	14067620	12673378	13250656	9116226	8864260	9058139	1067842	1207892	1121299	1384031	1399545	1481114
	Pentagalloyl glucose-2	939-169	30.961	27321009	26075315	26733753	22041414	22517554	22649957	1827933	1903617	1825990	2556954	2732667	2655367
	ECG	441-169	23.339	2512785	2768599	3278620	1937272	2065620	2106660	717943	701894	900164	485784	611547	558177
	CG	441-169	28.077	17116351	17356818	16685475	12740983	13581644	12950898	983581	983688	1002156	688780	604913	598194
Ellagitannins	HHDP-glucoside-1	481-301	1.469	25058367	25766639	25045784	29393477	30402720	30475142	39415754	40439615	38201226	39965618	39476276	39349349
	HHDP-glucoside-2	481-301	1.65	17777786	18350277	18530526	22674189	21783281	20442540	35564113	34783111	36493779	35518816	36217674	34354264
	Strictinin-1	633-301	5.252	32777327	34245935	34569386	32408046	32956174	32514442	23112975	22988789	24045315	26219588	25725253	26176725
	Strictinin-2	633-301	6.001	28682342	30419945	30051317	18568397	18778344	17378435	19505052	19138252	21041350	20695343	20074680	20467009
	Strictinin-3	633-301	9.227	149039446	152902074	153046469	46022811	48489460	49438627	30219101	31092050	31861138	67889417	67137648	67007023
	Pedunculagin-1	783-301	3.659	115062271	120891796	124224731	93496082	96063209	94998188	126072460	130490502	132216070	118883678	119188590	121452429
	Pedunculagin-2	783-301	5.96	100686644	107749444	109905919	85939440	89681283	89781092	127815580	133563723	137856785	122171020	125392799	123921326
	Digalloyl-HHDP-glucose-1	785-301	11.288	18585217	20122352	19732508	10535231	10535171	10554120	10385489	11144054	11057616	14510739	14416439	14570341
	Digalloyl-HHDP-glucose-2	785-301	15.411	9816501	9731945	9771134	2956095	2697858	2598815	1817481	1806133	1825920	2476593	2379141	2409890
	Castalagin isomer	933-301	14.533	21312502	23177481	23738492	18891942	19945358	20197013	16102743	15655261	16885888	15989383	14613453	16193977
	Casuarictin-1	935-301	16.462	266078148	263771110	260492184	160680762	161050418	158331802	30849951	30890724	30357084	62148535	59505195	58065757
	Casuarictin-2	935-301	18.19	9948784	11003223	12490086	2299293	1938631	2051783	1170075	932426	981732	1422982	1397770	1156514
	Casuarictin-3	935-301	26.026	43979845	44007380	43843580	7401520	6742775	7212362	6726685	6623624	6232692	14061966	14424098	14092152
	Sanguiin H-6	934-301	18.858	100075705	98208282	96655615	52028599	52599942	52942659	17558758	17789668	18074836	19308210	18914864	18194304
	Agrimoniin	934-301	27.75	90810039	86149835	86826999	72961900	70425794	67645793	90284943	85079548	85124643	90526487	86156130	86383291
	geraniin	951-301	18.641	33792350	32421500	31065728	1099063	1232595	1092110	898275	1149434	943624	852371	923800	911190
	Dimeric ellagitannin-1	1009-301	26.456	41118712	41770012	42909351	34248232	31343624	31439869	25031327	25684217	26234307	20974414	21213641	19818482
	Dimeric ellagitannin-2	1009-301	30.507	44655450	46646215	45568523	39321246	40876149	39450772	42530440	44511016	44019921	40591366	41275364	40523718
	Sanguiin H-6 plus one gallic acid moiety-1	1018-301	22.707	35500409	35679495	34458303	34678106	32963380	31227566	40214758	41339376	39564477	40571652	41259625	37391422
	Sanguiin H-6 plus one gallic acid moiety-2	1018-301	23.095	9179853	10707532	9803343	10019686	10413923	9416258	13188157	12634965	13037568	12398027	12696918	12524219
	Galloyl-castalagin-1	1085-301	27.951	11397914	11974797	12710699	10150154	10902349	11732680	7209874	8054593	8944968	8916672	8928724	9379437
	Galloyl-castalagin-2	1085-301	29.271	4647228	5765610	6743329	1714468	2086749	2116325	419985	431773	437488	359507	345802	368374
	Galloyl-castalagin-3	1085-301	34.849	1846896	1950204	2297192	712465	764791	860230	2373517	2628110	2869010	2711724	2922459	3033660
	Galloyl-castalagin-4	1085-301	37.261	1110687	1111899	1266642	499941	492910	479128	547616	547737	536297	439938	447927	440825
	DiHHDP-glucoside-galloyl-ellagic acid	1235-301	18.103	79562345	66066630	73358579	64482742	53814853	54468640	63957295	50056943	52842173	61407081	50641623	54916190
	Lambertiain C	1401-301	29.415	18378251	17587036	17417117	15459225	15120855	14652371	12604884	12370708	11913087	10809542	10561059	10173127
	Sanguiin H-10 isomer	1567-301	21.599	26473861	26555189	26825452	25979292	26916637	26195438	8615915	8723068	8696533	11710024	11330585	11217625
Ellagic acid and their derivatives	Ellagic acid	301-284	23.835	383224144	397383405	400693338	305112100	309487136	309974632	297126241	303618807	306469255	313021750	302145244	300797093
	Ellagiacid-hexoside-1	463-300	15.116	16530503	16645371	16407044	16240800	16228486	16414912	30617559	29025271	29732738	34470250	34314284	32973296
	Ellagiacid-hexoside-2	463-300	16.225	10754047	10036267	8734185	7782580	7639418	7133059	9151264	7706051	7475925	7286823	8182306	6195177
	Ellagic acid pentose-1	433-300	19.186	28916849	27807603	25679425	23373958	22089212	19500144	22893553	22179624	20499794	23130208	21294200	19034539
	Ellagic acid pentose-2	433-300	22.431	43395344	46107910	47176820	45853799	48097822	51245823	90923045	84296673	98198577	110083945	106689430	121479988
	Ellagic acid deoxyhexose-1	447-300	23.263	250076185	245571755	231363727	197252062	191454857	179394541	177263607	179824328	177933365	168905626	166562477	159432012
	Ellagic acid deoxyhexose-2	447-300	24.438	50162572	47894829	34993876	45653733	41110134	25243772	54454174	37127704	22631994	50444052	31643585	16563316
	Methyl-EA-methyl-pentose	461-300	31.711	33112460	36287173	34723509	58417837	66115206	64527140	96659561	107359410	109868480	128864046	128063143	128547218

## Sheet: Table S3a
Table S3a. The chromosomal localization information of SCPL-AT, CXE, UGT family homologous genes from the 7 plants species.
	Gene name	Gene ID	Chromosome	Strand	Start	End
Fragaria vesca (Fv)a	SCPL1	FvH4_2g03522	2	+	2831100	2834497
	SCPL2	FvH4_2g03523	2	+	2850758	2855673
	SCPL5	FvH4_2g03550	2	+	2864303	2868103
	SCPL6	FvH4_2g03560	2	+	2874023	2880019
	SCPL7	FvH4_2g03570	2	+	2887456	2891409
	UGT84A22	FvH4_2g05060	2	-	4100868	4103481
	UGT84A22	FvH4_2g05090	2	-	4151095	4152762
	CXE11	FvH4_2g06400	2	+	5320941	5322175
	CXE32	FvH4_2g06430	2	+	5349442	5350904
	CXE8	FvH4_2g06450	2	+	5365320	5369558
	CXE7	FvH4_2g06480	2	-	5385818	5386945
	CXE31	FvH4_2g06490	2	-	5392186	5393303
	CXE29	FvH4_2g06520	2	-	5417526	5420290
	CXE30	FvH4_2g06530	2	-	5429911	5431341
	CXE3	FvH4_2g06540	2	-	5432354	5433271
	CXE2	FvH4_2g06560	2	-	5444314	5445228
	CXE1	FvH4_2g06620	2	-	5494615	5495535
	SCPL8-1	FvH4_2g08900	2	+	7780847	7785192
	SCPL9	FvH4_2g32860	2	+	24790919	24794743
	SCPL3-2	FvH4_4g06480	4	+	5766151	5770300
	SCPL3-3	FvH4_4g06510	4	+	5790939	5794862
	SCPL3-1	FvH4_4g07930	4	+	7485565	7489899
	SCPL8-2	FvH4_1g17970	1	-	10449889	10453186
Camellia sinensis (Cs )b	CXE	CSS0043894	3	-	15256221	15257406
	CXE	CSS0041523	3	+	15547447	15548394
	CXE	CSS0026878	3	+	15560517	15567715
	CXE	CSS0005147	3	+	15655990	15660732
	CXE	CSS0043542	3	+	15688937	15689893
	CXE	CSS0040717	3	+	15691656	15692615
	CXE	CSS0002263	3	+	15719869	15720938
	CXE	CSS0009536	3	+	15730525	15731490
	CXE	CSS0047390	3	+	16871920	16873277
	CXE	CSS0035537	3	+	16920608	16926402
	CXE	CSS0039801	3	-	17148707	17149657
	CXE	CSS0043788	3	-	17171637	17172701
	CXE	CSS0001260	3	-	17225255	17233767
	CXE	CSS0006135	3	-	17290242	17291298
	UGT84A22	CSS0043088	3	+	20030249	20032833
	UGT84A22	CSS0032115	3	-	20565918	20568608
	SCPL5	CSS0041635	3	-	23388242	23392108
	SCPL7	NA	3	-	24379479	24406551
	SCPL5	CSS0041940	3	-	24504000	24508088
	SCPL4-2	MSTRG.99480	3	-	24271885	24280351
	SCPL4-2	MSTRG.47633	3	-	24582295	24590692
	SCPL4-1	MSTRG.47639	3	-	24710225	24717573
	SCPL1	CSS0000961	3	-	179028894	179035049
	CXE	CSS0004492	13	+	56626189	56633436
	CXE	CSS0040064	13	-	56677511	56682995
	CXE	CSS0045246	13	-	56701097	56708463
	CXE	CSS0042011	13	+	74260001	74278292
	CXE	CSS0045094	13	+	74488608	74493135
	CXE	CSS0023148	13	+	74590502	74593623
	CXE	CSS0046848	13	+	74684142	74684339
	CXE	CSS0025892	13	+	75144227	75147389
	SCPL6	NA	13	-	109767517	109777108
	SCPL1	CSS0038512	13	-	109949452	109956536
	SCPL2	CSS0019369	13	-	109968544	109983666
	SCPL2	CSS0035437	13	-	110011032	110027252
	SCPL3	CSS0024461	4	+	82042494	82049975
	SCPL3	CSS0031916	4	+	82129417	82136065
	SCPL8	CSS0014307	9	+	109108493	109131096
	SCPL9	CSS0025700	9	-	111260513	111301121
Vitis vinifera (Vv)c	CXE2	LOC100247056	3	+	4250578	4252052
	CXE2	LOC100257314	3	+	4258932	4260260
	CXE2	LOC100262425	3	+	4261735	4263074
	CXE2	LOC100267581	3	-	4264865	4266097
	CXE2	LOC100245277	3	-	4266995	4268398
	CXE29	LOC100250402	3	-	4272640	4276233
	CXE30	LOC100255589	3	-	4277149	4278376
	CXE30	LOC100265900	3	-	4278573	4279881
	CXE29	LOC100260659	3	-	4279988	4281165
	CXE3	LOC100265871	3	-	4282657	4283912
	CXE2	LOC100243547	3	-	4284030	4285411
	CXE1	LOC100248687	3	-	4286752	4288006
	UGT84A22	LOC100245274	3	-	6124439	6126235
	UGT84A22	GT3	3	+	6282074	6283513
	UGT84A22	LOC100246123	3	+	6338034	6339849
	SCPL7	LOC100242950	3	-	7855564	7861963
	SCPL6	LOC100256695	3	-	7903958	7907641
	SCPL6	LOC100258422	3	-	7935382	7938810
	SCPL5	LOC100253211	3	-	7951154	7955734
	SCPL1	LOC100246323	3	-	8035030	8039126
	SCPL1	LOC100249719	3	-	8141232	8145307
	SCPL4	LOC100265220	3	-	8252529	8257150
	SCPL3	LOC100267207	11	+	14746864	14750168
	SCPL3	LOC100253044	11	+	18301025	18305473
	SCPL3	LOC100247920	11	+	18321672	18324796
	SCPL3	LOC100265066	11	+	18346232	18351327
	SCPL8	LOC100255717	18	+	7333713	7337317
Punica granatum (Pg)d	CXE	LOC116196515	2	-	37715807	37717009
	CXE	LOC116196514	2	-	37717968	37720806
	CXE	LOC116196516	2	-	37720980	37722251
	CXE	LOC116197557	2	-	37723829	37725297
	UGT84A22	LOC116196511	2	+	38039785	38041936
	SCPL7	LOC116197975	2	-	38324504	38329005
	SCPL6	LOC116197516	2	-	38335825	38340774
	SCPL6	LOC116197515	2	-	38343464	38348403
	SCPL4	LOC116193543	2	+	38356782	38360091
	SCPL4	LOC116193504	2	+	38360699	38364074
	SCPL6	LOC116196026	2	-	38365751	38372287
	SCPL5	LOC116196027	2	-	38388791	38392738
	SCPL1	LOC116197666	2	-	38398447	38403216
	SCPL1	LOC116206315	4	+	10175305	10180726
	UGT84A22	LOC116203432	4	-	10494669	10497764
	CXE	LOC116203368	4	+	12043294	12045150
	CXE	LOC116204174	4	-	16374519	16375504
	CXE	LOC116202495	4	+	17378332	17380380
	CXE	LOC116204819	4	+	17381657	17383098
	CXE	LOC116204820	4	+	17383563	17386369
	CXE	LOC116202333	4	+	17390863	17393612
	CXE	LOC116202558	4	+	17400791	17404503
	CXE	LOC116202827	4	+	17417970	17421973
	SCPL3	LOC116193595	2	-	7291221	7300417
	SCPL3	LOC116196458	2	-	7301639	7306986
	SCPL3	LOC116196459	2	-	7311035	7316789
	SCPL3	LOC116194572	2	-	7325393	7330921
	SCPL4	LOC116213120	7	+	17920570	17924095
	SCPL9	LOC116192403	1	+	9326277	9330863
Eucalyptus grandis (Eg)e	SCPL1	LOC104453008	7	+	21840809	21845107
	SCPL1	LOC104453015	7	+	21852148	21857941
	SCPL1	LOC104453014	7	+	21860008	21864538
	SCPL1	LOC104453012	7	+	21887224	21892949
	SCPL1	LOC104455198	7	+	21930312	21936199
	SCPL1	LOC104453010	7	+	21948567	21953215
	SCPL1	LOC104453061	7	+	22540865	22546137
	SCPL1	LOC120295981	7	+	22552851	22557871
	SCPL6	LOC104453069	7	+	22569273	22574543
	SCPL6	LOC104453062	7	+	22645616	22650908
	SCPL6	LOC104453066	7	+	22664129	22678431
	SCPL6	LOC104453072	7	+	22679081	22691294
	SCPL6	LOC104453073	7	+	22704614	22711890
	SCPL1	LOC104453085	7	-	23479854	23483963
	UGT84A22	LOC104453137	7	-	25647313	25649156
	UGT84A22	LOC104453138	7	-	25654480	25656290
	CXE	LOC104453209	7	-	27195768	27198927
	CXE	LOC104453214	7	-	27202852	27205593
	CXE	LOC120296022	7	-	27217524	27230341
	CXE	LOC104453213	7	-	27235037	27237103
	CXE	LOC104453212	7	-	27258126	27260822
	CXE	LOC104453211	7	-	27294842	27297503
	CXE	LOC104455376	7	-	27314032	27319503
	CXE	LOC120295426	7	-	27330380	27332960
	CXE	LOC104453215	7	-	28207563	28210202
	CXE	LOC104453216	7	-	28256070	28258764
	CXE	LOC104453217	7	-	28283920	28286603
	CXE	LOC104455377	7	-	28316316	28317076
	CXE	LOC104422921	7	+	28323793	28328920
	CXE	LOC104453219	7	-	28332860	28336475
	CXE	LOC104453222	7	-	28408513	28411542
	CXE	LOC104453225	7	+	28467753	28468926
	SCPL8	LOC120285982	9	+	16931884	16933939
	SCPL6	LOC104420475	9	-	24012018	24016502
	SCPL4	LOC104418640	9	+	24038176	24043461
	SCPL5	LOC104418642	9	+	24066060	24070884
	SCPL6	LOC104418644	9	+	24075040	24098401
	SCPL6	LOC104418645	9	+	24116361	24126722
	SCPL6	LOC104418647	9	-	24130177	24134618
	SCPL6	LOC104429758	9	-	24147916	24152588
	SCPL6	LOC120288468	9	+	24180858	24183380
	SCPL6	LOC104418646	9	-	24186221	24190489
	SCPL6	LOC104429759	9	+	24225017	24231187
	SCPL7	LOC104418648	9	+	24232543	24236268
	UGT84A22	LOC104418694	9	-	24638859	24640751
	UGT84A22	LOC104431595	9	-	24665305	24667829
	CXE	LOC104418747	9	-	25385460	25391467
	CXE	LOC104418749	9	-	25392084	25393207
	CXE	LOC104418750	9	-	25396447	25397698
	CXE	LOC104431246	9	-	25401222	25402466
	CXE	LOC104418752	9	-	25412696	25414016
	CXE	LOC104419176	9	+	29631148	29635731
	SCPL3	LOC104435950	3	+	803801	808454
	SCPL3	LOC104435951	3	+	812330	816679
	SCPL3	LOC104437310	3	-	34746910	34754306
	SCPL3	LOC104437409	3	+	38558192	38563233
	SCPL9	LOC104449249	6	-	33241716	33247033
Quercus suber (Qs)f	SCPL7	LOC111997409	NW_019821354.1	-	307766	312188
	SCPL6	LOC111997406	NW_019821354.1	-	446407	486111
	SCPL6	LOC111997404	NW_019821354.1	-	523040	540400
	SCPL4	LOC112010401	NW_019807212.1	+	679959	688513
	SCPL1	LOC112010407	NW_019807212.1	+	711369	716075
	SCPL1	LOC112010447	NW_019807212.1	+	765716	773917
	SCPL1	LOC112010436	NW_019807212.1	+	798353	803721
	SCPL5	LOC112010624	NW_019807212.1	+	815784	820501
	SCPL6	LOC112010635	NW_019807212.1	+	866067	885111
	SCPL3	LOC112035786	NW_019814425.1	-	71232	85853
	SCPL3	LOC112035788	NW_019814425.1	-	122064	142419
	SCPL3	LOC112035791	NW_019814425.1	-	162062	181357
	SCPL3	LOC111984558	NW_019816385.1	-	104911	110697
	SCPL3	LOC111984548	NW_019816385.1	-	146836	154996
	SCPL3	LOC112025320	NW_019810184.1	+	220042	225989
	SCPL3	LOC112025307	NW_019810184.1	+	236050	242481
	SCPL9	LOC111997462	NW_019806784.1	-	35992	43535
	SCPL1	LOC112017495	NW_019807741.1	+	498502	510311
	SCPL7	LOC112027198	NW_019810968.1	+	208346	216593
	SCPL6	LOC112015027	NW_019827326.1	+	302	3221
	SCPL6	LOC112010679	NW_019825852.1	+	88231	96003
Juglans regia (Jr)g	UGT84A22	LOC108996303	13	+	1167678	1169634
	SCPL6	LOC108983117	13	-	1669500	1677289
	SCPL6	LOC109020562	13	-	1710516	1715584
	SCPL6	LOC109008379	13	-	1744350	1749562
	SCPL6	LOC108983124	13	-	1768250	1773920
	SCPL6	LOC108983123	13	-	1781606	1786594
	SCPL6	LOC108983120	13	-	1800566	1804900
	SCPL5	LOC108983121	13	-	1818541	1824307
	SCPL4	LOC108983122	13	-	1826872	1830703
	CXE	LOC109002335	13	+	4360647	4377212
	CXE	LOC109002336	13	-	4378452	4379764
	CXE	LOC109002337	13	-	4387561	4390200
	CXE	LOC109002339	13	+	4399481	4400793
	CXE	LOC109002340	13	+	4405789	4406998
	CXE	LOC109002341	13	-	4407454	4409074
	CXE	LOC109002345	13	-	4417197	4418471
	CXE	LOC109002346	13	-	4422887	4424270
	SCPL1	LOC109019834	16	+	27636844	27640677
	SCPL1	LOC108989203	16	+	27642254	27647972
	SCPL7	LOC108989202	16	+	27658713	27662823
	CXE	LOC109006956	16	+	25938198	25939921
	CXE	LOC109006953	16	+	25940433	25941968
	CXE	LOC109006955	16	-	25942778	25943938
	UGT84A22	LOC108997218	16	-	27903624	27905507
	SCPL3	LOC108992095	6	+	34421160	34437197
	SCPL3	LOC108980992	6	+	34442444	34446787
	SCPL8	LOC108985639	7	+	440120	443325
	SCPL3	LOC108980281	7	-	37913906	37918044
	SCPL9	LOC109007256	11	+	31128002	31133292
	SCPL3	LOC108983167	11	-	32977167	32982503
Note: NA means that the CDS sequence of this gene was not completely assembled.
a	http://www.rosaceae.org
b	http://eplant.njau.edu.cn/tea/index.html
c-g	https://www.ncbi.nlm.nih.gov/genome/?term=

## Sheet: Table S3b
Table S3b. Numbers of the plant SCPL-AT and CXE family homologous genes in different groups.
	Fragaria vesca (Fv)	Camellia sinensis (Cs)	Vitis vinifera (Vv)	Punica granatum (Pg)	Eucalyptus grandis (Eg)	Quercus suber (Qs)	Juglans regia (Jr)	A. thaliana (At)	Prunus persica (Pp)
SCPL1	2	2	2	2	9	4	2
SCPL3	3	2	4	4	4	7	4
SCPL4/2	0	5	1	3	1	1	1
SCPL5	1	2	1	1	1	1	1
SCPL6	1	1	2	3	13	5	6
SCPL7	1	1	1	1	1	2	1
SCPL8/9	3	2	1	1	2	1	2
SCPL-AT	11	15	12	15	31	21	17
CXE-Group1	2	6	2	2	2	1	1	2	2
CXE-Group2	4	10	9	3	10	17	5	3	4
CXE-Group3	17	22	23	14	34	29	17	8	15
CXE-Group4	6	2	8	8	4	3	8	4	5
CXE-Group5	2	8	4	5	3	3	2	1	2
CXE-Group6	2	2	2	2	2	2	3	2	2
CXE-Group7	2	2	3	2	1	2	2	0	3
CXE	35	52	51	36	56	57	38	20	33

## Sheet: Table S3c
Table S3c. The accession numbers of CXEs in strawberry, Arabidopsis, peach and other plants.
Groups	Strawberry	Arabidopsis	Peach	Other plants
Group 1	FvH4_6g52540 (FaCXE19)	At3g27320 (AtCXE11)	Prupe.1G237400 (PpCXE16)	XP_021732325 (CqCXE11)
	FvH4_4g24810 (FaCXE20)	At5g14310 (AtCXE16)	Prupe.3G299300 (PpCXE17)
Group 2	FvH4_7g12500 (FaCXE17)	At2g45600 (AtCXE8)	Prupe.2G149600 (PpCXE18)	DQ279914 (AeCXE1)
	FvH4_7g12520 (FaCXE18)	At2g45610 (AtCXE9)	Prupe.2G286500 (PpCXE19)	AFB74618 (PsCXE1)
	FvH4_7g28660 (FaCXE34)	At5g62180 (AtCXE20)	Prupe.2G286600 (PpCXE20)	AAF77578 (CaPepEST)
	FvH4_7g28650 (FaCXE35)		Prupe.2G286700 (PpCXE21)
Group 3	FvH4_2g06620 (FaCXE1)	At1g19190 (AtCXE1)	Prupe.8G121900 (PpCXE1)	MK381270 (JrTA )
	FvH4_2g06560 (FaCXE2)	At1g47480 (AtCXE2)	Prupe.8G120800 (PpCXE2)	MK381273 (CcTA)
	FvH4_2g06540 (FaCXE3)	At1g49640 (AtCXE3)	Prupe.8G121100 (PpCXE3)	MK381271 (VvTA)
	FvH4_2g06480 (FaCXE7)	At1g49650 (AtCXE4)	Prupe.8G120900 (PpCXE4)	MK381269 (CsTA)
	FvH4_2g06450 (FaCXE8)	At1g49660 (AtCXE5)	Prupe.8G121000 (PpCXE5)	MK381274 (DkTA)
	FvH4_2g34680 (FaCXE9)	At2g03550 (AtCXE7)	Prupe.8G121200 (PpCXE6)	JX847652 (SlCXE1)
	FvH4_2g29190 (FaCXE10)	At3g48690 (AtCXE12)	Prupe.8G121300 (PpCXE7)	LG02.4102
	FvH4_2g06400 (FaCXE11)	At3g48700 (AtCXE13)	Prupe.8G121400 (PpCXE8)	XP_002284587 (VvCXE2)
	FvH4_4g15010 (FaCXE22)		Prupe.8G121500 (PpCXE9)
	FvH4_4g15000 (FaCXE25)		Prupe.8G121700 (PpCXE10)
	FvH4_4g15020 (FaCXE26)		Prupe.8G122000 (PpCXE11)
	FvH4_2g19350 (FaCXE27)		Prupe.1G155100 (PpCXE12)
	FvH4_2g06520 (FaCXE29)		Prupe.1G155200 (PpCXE13)
	FvH4_2g06530 (FaCXE30)		Prupe.1G439300 (PpCXE14)
	FvH4_2g06490 (FaCXE31)		Prupe.1G480100 (PpCXE15)
	FvH4_2g06430 (FaCXE32)
	FvH4_2g34730 (FaCXE33)
Group 4	FvH4_2g09720 (FaCXE4)	At3g05120 (AtCXE10)	Prupe.4G252600 (PpCXE22)	ES789959 (MdCXE1)
	FvH4_3g28600 (FaCXE5)	At3g63010 (AtCXE14)	Prupe.6G332800 (PpCXE23)	XP_013724623 (BnCXE18)
	FvH4_2g00440 (FaCXE6)	At5g23530 (AtCXE18)	Prupe.8G004100 (PpCXE24)	BAE45340 (OSGID1)
	FvH4_2g24370 (FaCXE21)	At5g27320 (AtCXE19)	Prupe.8G090400 (PpCXE25)
	FvH4_3g11720 (FaCXE23)		Prupe.8G249800 (PpCXE26)
	FvH4_6g04960 (FaCXE24)
Group 5	FvH4_3g26900 (FaCXE12)	At5g06570 (AtCXE15)	Prupe.6G149100 (PpCXE27)	BAB44059 (PrMC3)
	FvH4_6g21100 (FaCXE28)		Prupe.7G089000 (PpCXE28)
Group 6	FvH4_6g45240 (FaCXE13)	At1g68620 (AtCXE6)	Prupe.1G307700 (PpCXE29)	XP_003555229 (GmCXE6)
	FvH4_4g27710 (FaCXE14)	At5g16080 (AtCXE17)	Prupe.3G238500 (PpCXE30)	XP_013720879 (BnCXE17)
Group 7	FvH4_7g04040 (FaCXE15)		Prupe.2G044700 (PpCXE31)	BAA85654 (PsE86)
	FvH4_7g04070 (FaCXE16)		Prupe.2G045000 (PpCXE32)	CAA54393 (Nthsr203J)
			Prupe.2G045300 (PpCXE33)	BAA74434 (Lehsr203J)

## Sheet: Table S4a
Table S4a. The PCA data of the RNA-seq.
id	PC1(51.6%)	PC2(34.9%)	PC3(6%)	PC4(3.4%)	PC5(2.5%)	PC6(1.5%)	PC7(0%)	PC8(0%)	PC9(0%)	PC10(0%)	PC11(0%)	PC12(0%)	PC13(0%)	PC14(0%)	PC15(0%)	PC16(0%)	PC17(0%)	PC18(0%)	PC19(0%)	PC20(0%)	PC21(0%)
Petiole-1	980.035	4116.21	-5672.38	-5078.01	-1195.67	1145.27	86.5141	23.3146	80.9576	-113.888	250.165	-37.8033	70.0322	95.3894	-5.25598	109.765	127.65	-24.2792	-15.1917	-8.02257	-4.01093e-11
Petiole-2	1011.09	3906.64	-5787.53	-5196.09	-1187.15	1183.43	-52.2438	34.9001	27.5679	-71.5589	21.6731	-10.8315	54.2342	12.207	-16.3251	-199.195	-154.912	-6.79245	28.7142	17.09	-3.05034e-11
Petiole-3	1147.5	3778.47	-5892.41	-5376.04	-1150.07	1162.42	-28.9	-70.2269	-106.724	183.228	-260.837	47.3842	-120.06	-103.448	20.2562	88.904	28.8994	32.0942	-13.5752	-8.50699	-2.30838e-11
Leaf-1	24034.2	-12996.5	1313.31	125.727	-270.726	-157.254	-766.466	357.899	5.53503	6.23312	31.3543	-1.23009	-36.8587	0.746743	5.06459	11.4041	12.0676	6.61069	-0.288084	-0.63367	3.79845e-11
Leaf-2	23177	-12335.5	1313.17	232.555	-193.868	-186.369	420.516	-136.913	-141.809	-199.607	-146.655	-234.95	-19.5036	37.2991	-28.5688	5.09474	1.67308	-18.7442	1.22817	-3.43687	4.9495e-11
Leaf-3	23041.8	-12148.5	1341.71	286.578	-141.831	-211.433	376.756	-233.3	137.766	192.852	117.054	237.576	58.6007	-38.3012	23.3902	-17.0269	-14.0454	12.1281	-1.02019	4.10416	4.13142e-11
Flower-1	185.581	5238.17	-2968.7	1450.26	5027.58	-1813.92	-156.918	-105.229	266.437	72.5916	-132.261	-39.339	82.5154	7.00908	-101.238	13.5149	10.249	-147.912	27.5962	-42.6599	-2.59692e-11
Flower-2	156.839	5322.01	-2973.37	1581.1	5008.78	-1803.77	-14.9998	-32.0944	-28.0269	20.5254	55.9535	-64.4189	31.6004	-7.3412	-95.9552	6.12919	-6.30995	213.051	-40.7255	55.6246	-2.48409e-11
Flower-3	186.878	5267.22	-3045.54	1438.73	5093.4	-1837.62	152.308	149.127	-242.378	-98.6835	71.4607	105.29	-107.448	-0.864782	193.328	-18.9794	-3.28305	-64.7457	12.7535	-12.8275	-2.13757e-11
SG-1	-1265.97	4604.09	-1761.73	5047.4	-1266.42	3059.09	-78.5669	-104.031	218.468	46.5459	-110.573	-39.5807	-20.2415	180.963	171.991	-1.48726	-6.05062	47.2723	-4.83051	37.0955	-5.76136e-12
SG-2	-1349.99	4670.93	-1749.07	4987.87	-1412.57	3069.32	203.012	281.565	117.18	-235.482	-58.8124	128.325	5.33699	-158.157	-84.5974	-3.99185	38.9424	13.0228	4.55187	-10.2505	-2.86772e-12
SG-3	-1272.92	4625.98	-1827.94	5160.98	-1383.3	3025.07	-138.088	-179.814	-338.608	186.009	159.622	-82.2931	12.9882	-23.5407	-84.232	6.61165	-32.2993	-61.5915	0.640274	-27.8775	-8.16624e-12
W-1	-2147.78	7336.39	1111.7	998.976	-3727.52	-3532.44	-316.518	-447.233	6.95386	-183.817	23.1096	92.4186	-120.197	2.15827	-33.0486	-29.6064	40.3463	23.5551	59.8397	-20.4752	-2.32542e-12
W-2	-2144.53	7367.23	1038.72	990.84	-3859.74	-3520.01	-17.8524	97.0977	-77.7389	-26.0518	-60.9999	2.04087	228.959	-40.3779	81.4653	103.67	-96.7818	-11.0548	-69.4363	13.6837	8.11791e-12
W-3	-2107.28	7274.71	1019.43	997.175	-3562.92	-3307.7	340.876	368.223	75.3015	220.661	33.4137	-97.1654	-118.888	41.3398	-48.6989	-78.4566	58.7477	-13.4974	11.4556	10.0875	-4.69641e-12
R-1	-1994.36	8253.24	7694.42	-2323.7	1284.84	1381.19	53.6773	86.7204	-28.5951	38.1797	-4.51337	-29.9238	76.3882	-2.04935	32.2138	43.1121	-12.9018	62.4491	203.793	-66.8821	4.59584e-12
R-2	-1981.22	8264.61	7657.96	-2308.5	1279.02	1347.8	-24.1068	-36.4981	35.6277	-16.0676	1.33538	2.53446	-33.4083	16.7924	4.09666	-56.9488	5.14405	15.3356	-178.163	-135.963	3.49046e-11
R-3	-1980.19	8255.55	7762.25	-2351.47	1343.2	1427.92	-41.7165	-51.3867	-17.0639	-20.945	1.84808	27.4103	-39.2381	-15.3904	-35.62	13.4894	7.37897	-76.8438	-26.9472	200.169	2.90829e-11
Root-1	-19205.2	-16892.8	460.227	-190.706	101.907	-151.858	-97.133	-116.2	55.0429	33.0719	34.5497	-146.473	77.1286	-170.393	123.476	-88.5782	106.358	3.19336	-0.921011	16.8859	-5.17396e-12
Root-2	-18807.7	-16390.4	475.09	-208.132	152.249	-129.464	84.0254	23.1723	163.411	-30.5522	102.887	-36.8901	-162.763	-7.68643	-30.0093	123.466	-162.242	-7.36184	-0.426565	-16.2109	-4.59304e-12
Root-3	-19663.8	-17517.8	490.687	-265.555	60.8258	-149.658	15.8251	90.9087	-209.304	-3.24453	-129.776	177.919	80.8229	173.645	-91.7321	-30.8897	51.3698	4.11071	0.952761	-0.993666	-6.62517e-12

## Sheet: Table S4b
Table S4b. the data of the RNA-seq of FaCXE, FaSCPL-AT and FaUGT84A22 genes in different strawberry tissues.
Gene Name	Gene ID	Leaf-1_fpkm	Leaf-2_fpkm	Leaf-3_fpkm	Petiole-1_fpkm	Petiole-2_fpkm	Petiole-3_fpkm	Flower-1_fpkm	Flower-2_fpkm	Flower-3_fpkm	SG-1_fpkm	SG-2_fpkm	SG-3_fpkm	W-1_fpkm	W-2_fpkm	W-3_fpkm	R-1_fpkm	R-2_fpkm	R-3_fpkm	Root-1_fpkm	Root-2_fpkm	Root-3_fpkm
FvCXE1	FvH4_2g06620	49.055	39.206	40.975	17.28	15.63	13.004	34.72	39.381	36.025	18.293	17.011	20.283	5.218	5.186	5.032	1.09	0.706	1.128	8.379	6.872	6.487
FvCXE2	FvH4_2g06560	20.712	25.03	19.759	21.88	23.769	20.093	25.162	24.619	22.382	16.023	15.33	22.968	24.312	19.868	22.791	38.839	45.403	44.522	11.825	12.038	14.294
FvCXE3	FvH4_2g06540	33.916	27.042	31.027	30.987	30.851	22.686	47.635	45.8	50.324	41.382	36.993	42.697	0.929	0.503	0.925	0	0	0	2.687	3.403	2.463
FvCXE4	FvH4_2g09720	14.475	13.643	13.122	11.684	10.693	12.527	16.429	16.553	16.859	16.088	17.18	17.712	5.259	6.438	3.873	2.279	1.989	1.828	4.694	3.395	6.351
FvCXE5	FvH4_3g28600	11.128	12.691	11.379	3.482	2.875	4.722	2.01	1.494	3.301	0.862	1.349	0.968	0.15	0.149	0.598	0.448	0.349	0.053	0	0.318	0.156
FvCXE6	FvH4_2g00440	5.406	5.741	2.284	0	0	0	0	0	0	0	0	0	0	0	0	0	0	0	0	0	0
FvCXE7	FvH4_2g06480	54.904	47.498	52.791	11.141	12.345	12.748	13.572	13.482	13.159	13.105	11.853	12.162	7.456	7.99	7.943	5.137	5.701	6.811	1.446	0.947	1.181
FvCXE8	FvH4_2g06450	13.07	10.768	12.779	0.758	1.183	0.702	6.683	5.493	5.987	7.242	5.986	5.867	0.51	0.506	0.559	7.819	6.926	6.956	7.363	7.944	6.476
FvCXE9	FvH4_2g34680	15.31	10.702	12.527	16.003	18.793	19.132	6.852	6.454	5.124	9.428	12.152	14.385	4.757	3.587	4.659	0.491	0.688	0.579	24.668	20.528	21.701
FvCXE10	FvH4_2g29190	0.263	0.52	0.298	0.374	0.649	0.079	1.078	0.759	0.741	0.168	0.511	0.087	0.402	0.16	0.481	1.362	0.6	0.624	0.495	0.256	0.168
FvCXE11	FvH4_2g06400	0	0	0	0.408	0.633	0.494	0.194	0.329	0	0	0	0	0	0	0	0.313	0.351	0.443	0.129	0.266	0.327
FvCXE12	FvH4_3g26900	0.847	0.689	0.676	7.545	7.828	6.376	17.504	14.695	15.651	4.386	3.911	4.712	0.639	0.408	0.546	0.045	0.213	0.129	2.857	2.951	3.421
FvCXE13	FvH4_6g45240	0	0.083	0	0	0	0	0.316	0.322	0.785	0.401	0.243	0.577	0.077	0.229	0.153	0	0	0.108	0	0	0
FvCXE14	FvH4_4g27710	1.01	0.998	0.725	2.248	1.437	3.012	5.212	2.539	4.082	0.372	1.732	1.149	0	0	0	0	0	0.1	1.242	0.906	0.816
FvCXE15	FvH4_7g04040	0.173	0.057	0.049	0.148	0.214	0.261	0	0	0.054	0.055	0.056	0.114	0	0	0	0	0	0	0.326	0.337	0.276
FvCXE16	FvH4_7g04070	19.959	25.706	20.9	33.428	36.838	31.33	18.401	19.962	21.379	7.891	6.973	9.319	3.998	3.09	4.279	2.214	1.725	2.298	5.699	7.144	5.552
FvCXE17	FvH4_7g12500	8.887	11.633	10.136	4.085	4.438	4.487	17.802	18.836	17.718	10.508	10.943	10.862	2.158	2.67	2.718	0.893	1.29	0.574	3.928	4.101	4.156
FvCXE18	FvH4_7g12520	0	0	0	0	0	0	1.821	3.536	1.89	0	0	0	0	0	0	0	0	0	0.082	0	0
FvCXE19	FvH4_6g52540	9.716	10.901	10.858	20.536	19.225	21.79	18.79	20.103	19.699	20.338	22.233	22.685	22.744	23.915	23.603	22.181	23.907	22.99	20.442	18.959	19.801
FvCXE20	FvH4_4g24810	0.793	0.214	0.245	5.341	6.736	5.398	0.341	0.624	0.338	2.555	1.049	2.062	1.718	1.904	1.514	4.083	3.88	4.056	4.544	4.134	3.786
FvCXE21	FvH4_2g24370	8.611	10.255	9.535	7.699	7.951	7.706	64.769	67.439	65.228	9.845	9.77	10.398	3.497	5.323	4.909	4.24	4.582	4.768	111.292	104.918	110.759
FvCXE22	FvH4_4g15010	22.319	18.973	18.56	20.912	18.959	20.67	4.496	3.991	4.87	13.583	11.994	14.837	1.506	1.103	1.185	2.291	1.477	0.95	16.107	10.842	12.053
FvCXE23	FvH4_3g11720	0.041	0.04	0.138	0.138	0	0	0.268	0.585	0.647	0.311	0.197	0.32	0	0.037	0.111	0	0.069	0.052	0.992	1.065	1.355
FvCXE24	FvH4_6g04960	13.324	17.852	16.618	32.06	29.051	32.783	586.993	581.102	597.504	122.77	121.358	128.11	413.019	413.712	409.909	180.465	188.376	180.087	22.488	22.88	26.183
FvCXE25	FvH4_4g15000	0.789	0.779	1.141	0.592	0.815	0.753	1.797	2.14	1.871	2.309	2.833	3.063	0.977	1.14	1.27	13.723	10.061	11.872	1.876	1.397	1.549
FvCXE26	FvH4_4g15020	14.036	11.299	12.49	6.822	7.291	5.508	11.625	11.534	13.372	1.327	2.394	2.05	0.238	0.197	0.277	0.079	0.259	0.252	2.892	3.241	2.687
FvCXE27	FvH4_2g19350	0.32	1.455	0.869	0.109	0.118	0.058	5.023	5.787	5.408	76.277	79.543	82.259	9.33	8.98	8.829	100.825	99.705	104.685	0.361	0.249	0.917
FvCXE28	FvH4_6g21100	6.94	7.036	6.249	0.262	0.366	0.198	0.083	0.254	0.124	0.253	0.171	0.217	0	0	0	0.04	0.038	0	5.464	4.724	4.974
FvCXE29	FvH4_2g06520	10.411	12.023	10.859	11.233	10.983	10.753	22.122	20.859	21.415	21.384	19.524	21.439	11.598	11.837	11.378	4.418	3.715	3.98	10.112	7.36	9.142
FvCXE30	FvH4_2g06530	0.591	0.759	0.953	0.554	0.109	0.533	2.011	1.421	2.219	0.396	0.172	0.233	0	0	0	0	0	0	0.056	0.115	0.113
FvCXE31	FvH4_2g06490	0.53	0.224	0.385	1.159	1.4	1.842	1.073	2.037	1.633	3.767	3.008	3.506	0.277	0.413	0.069	0	0	0.049	2.206	0.809	0.939
FvCXE32	FvH4_2g06430	0	0.114	0.098	0	0.053	0	0	0	0.109	0	0.056	0	0.053	0	0	0.264	0.296	0.187	0	0.281	0.055
FvCXE33	FvH4_2g34730	0.344	0.34	0.365	0.293	0.318	0.388	0.569	0.248	0	0.576	0.5	0.593	0.473	0.078	0.078	0	0.147	0	0.809	0.752	1.067
FvCXE34	FvH4_7g28660	1.318	2.466	1.176	9.09	9.555	10.067	0.328	0.2	0.26	0.929	0.269	0.478	0	0	0	0	0	0.045	3.522	3.234	3.441
FvCXE35	FvH4_7g28650	0.518	0.804	0.878	0.252	0.615	0.267	0	0	0.208	0	0	0.219	0	0.067	0.27	0.135	0	0.048	3.338	1.94	2.752
FaSCPL1	FvH4_2g03522	11	10.867	9.833	10.26	14.028	13.141	86.309	87.491	88.793	10.487	10.087	9.577	0.336	0.417	0.335	0.209	0.157	0.207	3.06	4.542	3.586
FaSCPL2	FvH4_2g03523	25.243	23.604	26.418	25.038	29.135	23.72	67.541	64.922	63.345	14.633	15.776	16.542	4.334	3.211	4.149	1.288	1.921	1.682	7.704	8.361	7.029
FaSCPL3-1	FvH4_4g07930	10.89	11.148	9.792	13.603	14.72	12.549	38.042	37.899	35.316	3.195	3.816	3.887	0	0	0.173	0	0.04	0	0.802	1.749	1.257
FaSCPL3-2	FvH4_4g06480	1.146	1.057	1.379	1.507	1.581	1.729	3.782	3.727	3.716	3.753	3.8	3.905	12.692	14.313	14.008	5.02	4.923	5.013	1.412	1.211	1.592
FaSCPL3-3	FvH4_4g06510	1.696	1.144	1.017	1.044	0.956	1.455	19.262	15.681	16.075	4.515	6.351	5.954	2.35	1.846	2.946	2.493	2.508	2.304	2.334	2.653	2.211
FaSCPL5	FvH4_2g03550	19.148	17.619	20.378	21.267	20.435	22.062	76.986	71.303	71.253	6.718	6.056	6.097	0.124	0.082	0.157	0	0	0	3.929	5.137	2.436
FaSCPL6	FvH4_2g03560	11.817	11.264	13.13	9.676	8.232	8.273	4.034	3.645	3.367	2.038	1.982	1.837	0.331	0.132	0.165	0	0.154	0.093	6.9	8.103	6.543
FaSCPL7	FvH4_2g03570	6.161	5.599	5.774	6.054	8.27	6.519	28.254	24.671	23.143	4.905	3.646	5.093	0.366	0.297	0.654	0.187	0.161	0.325	1.068	1.02	1.176
FaSCPL8-1	FvH4_2g08900	37.691	38.577	39.645	36.707	35.995	34.043	30.763	27.119	26.593	30.344	30.155	29.885	38.954	35.833	39.817	29.396	30.619	28.108	28.673	31.883	29.717
FaSCPL8-2	FvH4_1g17970	0.687	0.575	0.697	0.693	0.813	0.345	0.685	0.974	0.765	2.915	3.226	3.455	4.805	4.234	5.165	3.564	3.201	3.577	0.482	0.047	0.27
FaSCPL9	FvH4_2g32860	6.395	5.999	5.771	0.773	0.473	0.778	5.594	4.733	5.111	0.846	0.785	0.62	0.064	0.191	0.191	0	0	0.045	0	0	0
FaUGT84A22-1	FvH4_2g05090	188.841	195.633	203.193	133.323	149.433	142.098	384.189	370.198	381.181	67.111	66.93	70.196	498.991	514.742	505.965	2451.49	2411.43	2448.43	38.54	35.136	31.123
FaUGT84A22-2	FvH4_2g05060	11.944	11.39	9.455	7.992	8.267	6.847	26.159	25.615	29.212	3.371	4.083	3.028	115.049	113.017	112.213	156.939	157.027	159.917	0.779	1.174	0.692

## Sheet: Table S5
Table S5. PCR primers used in this study.
Purpose	Gene name	Primer name	Primer sequence (5'-3')
Cloning	FaCXE1	End-to-end F	ATGGATTCAAACAACAATGAG
		End-to-end R	TTAACATTGAGTTACAAAATC
	FaCXE2	End-to-end F	ATGGACCCAGCAACCCAAAACG
		End-to-end R	CATTGGAATGCGGCCCAGCTGTC
	FaCXE3	End-to-end F	ATGAAAATGGAACCCCCACC
		End-to-end R	CACCGCCCACGAGTCTTCGTAG
	FaCXE4	End-to-end F	ATGACGACGTCGTCTCGTTC
		End-to-end R	CTACACTTTCAAGCTCGATCG
	FaCXE5	End-to-end F	ATGACGACGACTTCGGCGCCAC
		End-to-end R	TTAGTGAGGAGCTGATTGCTTC
	FaCXE6	End-to-end F	ATGGCCGAGCAACTACTCCAAAG
		End-to-end R	TCAATGTACTGTATCAGTAGC
	FaCXE7	End-to-end F	ATGGCAACTTGTCTTTACGG
		End-to-end R	TCAGGCATTGATGAAGGAAAC
	FaCXE8	End-to-end F	ATGAGCGACGAACTAG
		End-to-end R	CTAATTCATGAAAGATACGATC
	FaCXE9	End-to-end F	ATGGGTTCCAATGAAGTCTTAC
		End-to-end R	CTATTTTTGATTTATGAAAG
	FaCXE10	End-to-end F	ATGTTTATAGTTGAAGAATCACC
		End-to-end R	CTAATAGTTCCAAATGAAATC
	FaCXE12	End-to-end F	ATGTCAAGCACTACTACTG
		End-to-end R	TCAGCTTGAATTTTCAGTAATG
	FaCXE14	End-to-end F	ATGAGAGCACAAAGAATGGTG
		End-to-end R	CTAGTTGTTTTCAACAAAG
	FaCXE26	End-to-end F	ATGGGTTCCCTTGCCAAGGAG
		End-to-end R	CTACTCGAGGAGAAACTCAGC
	FaCXE31	End-to-end F	ATGGAGTCAACCAACTCTAAC
		End-to-end R	TTAGTTTTGGTTGATGAAAG
	FaCXE31	End-to-end F	ATGGAGTCAACCAACTCTAAC
		End-to-end R	TTAGTTTTGGTTGATGAAAG
	FaSCPL2	End-to-end F	ATGTCATTTGGTTCTGGCAACC
		End-to-end R	TCAGAGGGGATAGTAATGGATG
	FaSCPL5	End-to-end F	ATGGCACCACTCACTGTGTG
		End-to-end R	CTAGATCGGGTAACGAGCTA
	FaSCPL3-1	End-to-end F	ATGGCACCAGAAAGGCTC
		End-to-end R	TCACAGAGGGTAATAAG
	FaSCPL3-2	End-to-end F	ATGGCACCACTCACTGTGTG
		End-to-end R	CTAGATCGGGTAACGAGCTA
	FaSCPL3-3	End-to-end F	ATGGCACCACTCACTGTGTG
		End-to-end R	CTAGATCGGGTAACGAGCTA
	FaUGT84A22-1	End-to-end F	ATGGGTTCCGAATCATTGGTTC
		End-to-end R	TTACGATTCGACTAGTTCAACC
Real time PCR	GADPH	qRT-PCR-F	TCCATCACTGCCACCCAGAAGACTG
		qRT-PCR-R	AGCAGGCAGAACCTTTCCGACAG
	FaCXE3	qRT-PCR-F	CCGATTACCCAACAACC
		qRT-PCR-R	CACGAGTCTTCGTAGCATG
	FaCXE7	qRT-PCR-F	TGTCTTTACGGCCTTGCCAT
		qRT-PCR-R	GGAGGAGGTTTGTGAGCGAA
	FaSCPL3-1	qRT-PCR-F	TGGAAACCCGAAGACTGACG
		qRT-PCR-R	AAGGCCACTTGACAGTTGGG
Prokaryotic expression	FaCXE1	FaCXE1-PRSF-F	CACCATCATCACCACAGCCAGGATCCGATGGATTCAAACAACAATGAG
		FaCXE1-PRSF-R	GCGGCCGCAAGCTTGTCGACCTGCAGTTAACATTGAGTTACAAAATC
	FaCXE2	FaCXE2-PRSF-F	CACCATCATCACCACAGCCAGGATCCGATGGACCCAGCAACCCAAAACG
		FaCXE2-PRSF-R	GGCGCGCCGAGCTCGAATTCGGATCCTTATTCCTGATTCATGAAAGC
	FaCXE3	FaCXE3-PRSF-F	CACCATCATCACCACAGCCAGGATCCGATGAAAATGGAACCCCCACC
		FaCXE3-PRSF-R	GGCGCGCCGAGCTCGAATTCGGATCCCTACCCTGCTTGATTGATGAA
	FaCXE4	FaCXE4-pRSF-F	CACCATCATCACCACAGCCAGGATCCGATGACGACGTCGTCTCGTTC
		FaCXE4-PRSF-R	GCGGCCGCAAGCTTGTCGACCTGCAGCTACACTTTCAAGCTCGATCG
	FaCXE5	FaCXE5-pRSF-F	CACCATCATCACCACAGCCAGGATCCGATGACGACGACTTCGGCGCCAC
		FaCXE5-PRSF-R	GCGGCCGCAAGCTTGTCGACCTGCAGTTAGTGAGGAGCTGATTGCTTC
	FaCXE6	FaCXE6-pRSF-F	CACCATCATCACCACAGCCAGGATCCGATGGCCGAGCAACTACTCCAAAG
		FaCXE6-PRSF-R	GCGGCCGCAAGCTTGTCGACCTGCAGTCAATGTACTGTATCAGTAGC
	FaCXE7	FaCXE7-pRSF-F	CACCATCATCACCACAGCCAGGATCCGATGGCAACTTGTCTTTACGG
		FaCXE7-PRSF-R	GCGGCCGCAAGCTTGTCGACCTGCAGTCAGGCATTGATGAAGGAAAC
	FaCXE8	FaCXE8-pRSF-F	CACCATCATCACCACAGCCAGGATCCGATGAGCGACGAACTAG
		FaCXE8-PRSF-R	GCGGCCGCAAGCTTGTCGACCTGCAGCTAATTCATGAAAGATACGATC
	FaCXE9	FaCXE9-pRSF-F	CACCATCATCACCACAGCCAGGATCCGATGGGTTCCAATGAAGTCTTAC
		FaCXE9-PRSF-R	GCGGCCGCAAGCTTGTCGACCTGCAGCTATTTTTGATTTATGAAAG
	FaCXE10	FaCXE10-pRSF-F	CACCATCATCACCACAGCCAGGATCCGATGTTTATAGTTGAAGAATCACC
		FaCXE10-pRSF-R	GCGGCCGCAAGCTTGTCGACCTGCAGCTAATAGTTCCAAATGAAATC
	FaCXE12	FaCXE12-pRSF-F	CACCATCATCACCACAGCCAGGATCCGATGTCAAGCACTACTACTG
		FaCXE12-pRSF-R	GCGGCCGCAAGCTTGTCGACCTGCAGTCAGCTTGAATTTTCAGTAATG
	FaCXE14	FaCXE14-pRSF-F	CACCATCATCACCACAGCCAGGATCCGATGAAAATGGAACCCCCACC
		FaCXE14-pRSF-R	GCGGCCGCAAGCTTGTCGACCTGCAGCTAGTTGTTTTCAACAAAG
	FaCXE26	FaCXE26-pRSF-F	CACCATCATCACCACAGCCAGGATCCGATGGGTTCCCTTGCCAAGGAG
		FaCXE26-pRSF-R	GCGGCCGCAAGCTTGTCGACCTGCAGCTACTCGAGGAGAAACTCAGC
	FaCXE31	FaCXE31-pRSF-F	CACCATCATCACCACAGCCAGGATCCGATGGAGTCAACCAACTCTAAC
		FaCXE31-pRSF-R	GCGGCCGCAAGCTTGTCGACCTGCAGTTAGTTTTGGTTGATGAAAG
	FaUGT84A22-1	FaUGT84A22-1-pMAL-F	GGGGACAAGTTTGTACAAAAAAGCAGGCTATGGGTTCCGAATCATTGGTTC
		FaUGT84A22-1-pMAL-R	GGGGACCACTTTGTACAAGAAAGCTGGGTTTACGATTCGACTAGTTCAACC
Eukaryotic expression	FaCXE3	FaCXE3-OE-F	GTCCGGAGCTAGCTCTAGAATGAAAATGGAACCCCCACC
		FaCXE3-OE-R	CTTGCTCACCATGGATCCCCCTGCTTGATTGATGA
	FaCXE7	FaCXE7-OE-F	GTCCGGAGCTAGCTCTAGAATGGCAACTTGTCTTTACGG
		FaCXE7-OE-R	CTTGCTCACCATGGATCCGGCATTGATGAAGGAAAC
	FaSCPL3-1	FaSCPL3-1-OE-F	GTCCGGAGCTAGCTCTAGAATGGCACCAGAAAGGCTC
		FaSCPL3-1-OE-R	CTTGCTCACCATGGATCCTCACAGAGGGTAATAAG
	FaSCPL3-2	FaSCPL3-2-OE-F	GTCCGGAGCTAGCTCTAGAATGTCTCTTCTGCAACTAT
		FaSCPL3-2-OE-R	CTTGCTCACCATGGATCCTCAGAGAGGGGTTTGAGC
	FaSCPL3-3	FaSCPL3-3-OE-F	GTCCGGAGCTAGCTCTAGAATGAATATGTTCATGGGT
		FaSCPL3-3-OE-R	CTTGCTCACCATGGATCCTTAGACAGGATAGTAAGCC
	FaSCPL3-1	FaSCPL3-1-RNAi-F	GGGGACAAGTTTGTACAAAAAAGCAGGCTATGGCACCAGAAAGGCTC
		FaSCPL3-1-RNAi-R	GGGGACCACTTTGTACAAGAAAGCTGGGTCATAAAAGAAGGCAGAGAG

[truncated: 4 more sheets: Table S6-average, Table S6-primary data, Table S7-average, Table S7-primary data]
